# Supplementary material for: MicroRNA-155 Protects Group 2 Innate Lymphoid Cells From Apoptosis to Promote Type-2 Immunity
Source: Front Immunol. 2018 Oct 9;9:2232. doi: 10.3389/fimmu.2018.02232 (PMC6189280; doi:10.3389/fimmu.2018.02232)
Supplement: Supplementary file 1 [file Table_1.xlsx]

## Sheet: Tables 1 and 2
	Table 1 (29 genes)
	> 2-fold change in naïve vs IL33 activated ILC2
	miRNA	IL33 ILC2/ Naïve ILC2	miRNA	IL33 ILC2/ Naïve ILC2
	mmu-miR-31-5p	7.42025	mmu-miR-5132-5p	-2.04183
	mmu-miR-221-3p	3.73108	mmu-miR-6405	-2.06149
	mmu-miR-1247-3p	3.37925	mmu-miR-3102-5p.2-5p	-2.06367
	mmu-miR-340-5p	3.04977	mmu-miR-193b-5p	-2.10726
	mmu-miR-503-5p	2.45318	mmu-miR-466q	-2.12435
	mmu-miR-222-3p	2.2481	mmu-miR-760-3p	-2.18035
	mmu-miR-301b-3p	2.24172	mmu-miR-1895	-2.1818
	mmu-miR-210-3p	2.23642	mmu-miR-669p-3p	-2.31585
	mmu-miR-183-3p	2.07349	mmu-miR-3070a-3p	-2.42483
	mmu-miR-106b-3p	2.05784	mmu-miR-721	-2.4335
	mmu-miR-135b-3p	2.05315	mmu-miR-467f	-2.50891
	mmu-miR-1981-5p	2.03925	mmu-miR-6368	-2.52423
	mmu-miR-345-3p	2.02097	mmu-miR-466h-3p	-2.63025
	mmu-miR-362-5p	2.02033	mmu-miR-3470a	-2.76844
			mmu-miR-6370	-2.94004
	Table 2 (61 genes)
	> 2 fold change naïve T cells vs N. brasiliensis activated T cells
	miRNA	Nippo T Cell/ Naive T Cell	miRNA	Nippo T Cell/ Naive T Cell
	mmu-miR-696	19.1017	mmu-miR-877-5p	-2.29622
	mmu-miR-5709	6.58801	mmu-miR-194-5p	-2.36971
	mmu-miR-381-3p	4.73731	mmu-miR-101b-3p	-2.39044
	mmu-miR-1905	3.19985	mmu-miR-17-3p	-2.42892
	mmu-miR-1927	3.06234	mmu-miR-30a-5p	-2.45567
	mmu-miR-686	3.01572	mmu-miR-322-5p	-2.51755
	mmu-miR-208b-3p	2.87242	mmu-miR-30e-3p	-2.5204
	mmu-miR-299a-3p	2.39658	mmu-miR-28a-5p	-2.57545
	mmu-miR-217-5p	2.27899	mmu-miR-192-5p	-2.5816
	mmu-miR-218-2-3p	2.24601	mmu-miR-1839-5p	-2.63788
	mmu-miR-505-3p	2.14054	mmu-miR-378a-5p	-2.66204
	mmu-miR-6376	2.12599	mmu-miR-151-5p	-2.98888
	mmu-miR-6381	2.12237	mmu-miR-467c-5p	-3.15346
	mmu-miR-5615-5p	2.11469	mmu-miR-331-3p	-3.18146
	mmu-miR-193a-5p	2.11351	mmu-miR-7a-1-3p	-3.42754
	mmu-miR-760-5p	2.02849	mmu-miR-30d-5p	-3.64748
	mmu-miR-5617-3p	2.02614	mmu-miR-669f-3p	-3.76615
	mmu-miR-195a-5p	-2.00013	mmu-miR-219-5p	-3.86511
	mmu-miR-345-5p	-2.00835	mmu-miR-712-5p	-4.49952
	mmu-miR-28c	-2.01507	mmu-miR-467a-3p	-4.53208
	mmu-miR-669l-5p	-2.04669	mmu-miR-467b-5p	-4.77396
	mmu-miR-101a-3p	-2.08078	mmu-miR-181c-5p	-4.83115
	mmu-miR-139-5p	-2.11749	mmu-miR-467e-5p	-5.64906
	mmu-miR-181b-5p	-2.18805	mmu-miR-1843b-3p	-8.37787
	mmu-miR-300-3p	-2.19069	mmu-miR-466h-5p	-25.904
	mmu-miR-669b-5p	-2.19777	mmu-miR-215-3p	-30.2288
	mmu-miR-181d-5p	-2.20562	mmu-miR-181a-1-3p	-35.5104
	mmu-miR-669n	-2.24034	mmu-miR-669a-3-3p	-48.4529
	mmu-miR-466d-3p	-2.27424	mmu-miR-434-5p	-100.488
	mmu-miR-148b-3p	-2.27941	mmu-miR-138-2-3p	-118.428
			mmu-miR-101a-5p	-177.125

## Sheet: Tables 3 4 5 6
	Table 3 (4 genes)
	>2-fold change in both naïve ILC2 vs N.brasiliensis activated ILC2 and naïve T cells vs N. brasiliensis activated T-cells
	miRNA	Nippo T Cell/ Naive T Cell	Nippo ILC2/ Naive ILC2	miRNA	Nippo T Cell/ Naive T Cell	Nippo ILC2/ Naive ILC2
	mmu-miR-504-3p	3.09986	2.89952	mmu-miR-451a	-3.35653	-2.35183
	mmu-miR-193b-3p	-2.15455	-2.26952	mmu-miR-181a-5p	-3.5343	-2.63911
	Table 4 (17 genes)
	>2-fold change in naïve ILC2 vs N. brasiliensis activated ILC2 and naïve T cell vs N. brasliensis activated T-cell
	miRNA	Nippo T Cell/ Naive T Cell	Nippo ILC2/ Naive ILC2	miRNA	Nippo T Cell/ Naive T Cell	Nippo ILC2/ Naive ILC2
	mmu-miR-99a-3p	3.0937	33.4863	mmu-miR-1940	3.65324	-2.24728
	mmu-miR-466d-5p	1.9284	2.80198	mmu-miR-365-1-5p	2.47515	-2.25773
	mmu-miR-494-3p	10.3081	2.15029	mmu-miR-3473e	5.31124	-2.27837
	mmu-miR-874-5p	1.6498	-2.03506	mmu-miR-1224-5p	9.85539	-2.33008
	mmu-miR-6415	4.41502	-2.06251	mmu-miR-3068-3p	4.69124	-2.36395
	mmu-miR-290-5p	2.9325	-2.08351	mmu-miR-342-5p	4.71877	-2.37656
	mmu-miR-3077-5p	2.77307	-2.17781	mmu-miR-92a-3p	10.1858	-2.42506
	mmu-miR-711	1.68921	-2.22424	mmu-let-7c-5p	9.61953	-2.55708
				mmu-let-7b-5p	10.0523	-3.6888
	Table 5 (38 genes)
	>2-fold change in both naive ILC2 vs IL33 activated ILC2 and naïve T cells vs N.brasiliensis activated T cells
	miRNA	IL-33 ILC2/ Naive ILC2	Nippo T Cell/ Naive T Cell	miRNA	IL-33 ILC2/ Naive ILC2	Nippo T Cell/ Naive T Cell
	mmu-miR-26b-5p	7.19691	-9.48281	mmu-miR-27a-3p	3.04258	-4.04509
	mmu-miR-27b-3p	6.52398	-4.53636	mmu-miR-107-3p	2.99232	-4.43122
	mmu-miR-26a-5p	6.27547	-6.50728	mmu-miR-532-5p	2.92811	-2.92353
	mmu-miR-24-3p	5.44921	-4.4501	mmu-miR-763	2.85622	2.29349
	mmu-miR-361-5p	5.43286	-3.2511	mmu-miR-652-3p	2.83607	-3.80807
	mmu-miR-29a-3p	5.28116	-7.60147	mmu-miR-29c-3p	2.82914	-4.9895
	mmu-miR-142-3p	5.16237	-14.4468	mmu-miR-29b-3p	2.82188	-8.31788
	mmu-miR-425-5p	5.00242	-3.19752	mmu-miR-30b-5p	2.7712	-5.33498
	mmu-miR-374c-5p	4.95477	-2.94128	mmu-miR-378b	2.72954	-3.75036
	mmu-miR-301a-3p	4.94596	-2.28493	mmu-miR-148a-3p	2.71338	-2.06676
	mmu-miR-23a-3p	4.74569	-4.61914	mmu-miR-34a-5p	2.71102	-2.19237
	mmu-miR-185-5p	4.20283	-4.58648	mmu-miR-350-3p	2.49475	-3.66608
	mmu-miR-98-5p	4.15739	-3.93357	mmu-miR-324-5p	2.43819	-3.36526
	mmu-miR-30e-5p	3.85023	-7.93237	mmu-miR-140-5p	2.38419	-4.98129
	mmu-miR-378a-3p	3.42307	-3.35461	mmu-miR-467a-5p	2.1123	-4.16761
	mmu-miR-7a-5p	3.40891	-5.13476	mmu-miR-128-3p	2.10536	-4.51716
	mmu-miR-22-3p	3.36718	-5.26387	mmu-miR-378d	2.07876	-3.8983
	mmu-miR-30c-5p	3.21183	-4.18748	mmu-miR-363-3p	2.01235	-2.56347
	mmu-miR-140-3p	3.12576	-4.65029	mmu-miR-3099-3p	-3.63226	4.41998
	Table 6 (61 genes)
	> 2 fold change in both naïve ILC2 vs IL33 activated ILC2 and naïve ILC2 vs N. brasiliensis activated ILC2
	miRNA	IL33 ILC2/ Naïve ILC2	Nippo ILC2/ Naïve ILC2	miRNA	IL33 ILC2/ Naïve ILC2	Nippo ILC2/ Naïve ILC2
	mmu-miR-191-5p	3.51171	2.90897	mmu-miR-1982-5p	-3.32624	-3.12237
	mmu-miR-6378	3.30976	2.58482	mmu-miR-1945	-3.37907	-4.19066
	mmu-miR-703	3.0478	2.05341	mmu-miR-483-5p	-3.45249	-3.36159
	mmu-miR-219-1-3p	2.86879	2.69153	mmu-miR-6418-5p	-3.64396	-2.85313
	mmu-miR-187-3p	2.73495	2.39487	mmu-miR-30c-2-3p	-3.67466	-4.05741
	mmu-miR-687	2.43984	2.73641	mmu-miR-680	-3.84496	-4.23276
	mmu-miR-182-5p	2.16187	2.05546	mmu-miR-3106-5p	-3.88613	-2.22582
	mmu-miR-92a-1-5p	2.02644	2.27543	mmu-miR-208a-5p	-4.18445	-4.92975
	mmu-miR-125a-3p	-2.05396	-2.16208	mmu-miR-1892	-4.20018	-3.51634
	mmu-miR-3059-3p	-2.13542	-2.239	mmu-miR-5128	-4.281	-5.41998
	mmu-miR-296-5p	-2.18605	-2.43306	mmu-miR-328-5p	-4.32446	-3.43685
	mmu-miR-714	-2.20117	-2.42642	mmu-miR-299b-3p	-4.36916	-5.59646
	mmu-miR-139-3p	-2.20448	-2.4775	mmu-miR-466f-3p	-4.44701	-3.19936
	mmu-miR-188-5p	-2.2544	-2.98629	mmu-miR-5112	-5.21039	-2.51564
	mmu-miR-370-3p	-2.4111	-2.22169	mmu-miR-671-5p	-5.27374	-3.40258
	mmu-miR-709	-2.57999	-3.80442	mmu-miR-3107-5p	-5.71751	-7.82478
	mmu-miR-5113	-2.66359	-2.97741	mmu-miR-6349	-5.91064	-6.80915
	mmu-miR-320-3p	-2.66469	-2.41132	mmu-miR-2861	-6.50034	-6.62875
	mmu-miR-3970	-2.67571	-2.70113	mmu-miR-150-3p	-6.85085	-2.99336
	mmu-miR-1249-3p	-2.68002	-2.60474	mmu-miR-3072-5p	-7.01144	-7.11244
	mmu-miR-6538	-2.7315	-3.55639	mmu-miR-149-3p	-7.32788	-8.52744
	mmu-miR-5107-5p	-2.75531	-2.84606	mmu-miR-5121	-7.76685	-13.0408
	mmu-miR-1934-3p	-2.85679	-2.27405	mmu-miR-423-5p	-8.0209	-8.52093
	mmu-miR-134-5p	-2.90678	-2.62919	mmu-miR-1896	-8.52367	-5.67402
	mmu-miR-2137	-2.9788	-3.59599	mmu-miR-3960	-8.95326	-9.62756
	mmu-miR-3095-3p	-3.01872	-2.80795	mmu-miR-5119	-9.72758	-3.61459
	mmu-miR-204-3p	-3.03507	-3.75372	mmu-miR-211-3p	-15.1195	-11.4892
	mmu-miR-1904	-3.063	-2.65615	mmu-miR-705	-19.1019	-11.2903
	mmu-miR-1839-3p	-3.19885	-4.02169	mmu-miR-1897-5p	-21.1363	-15.716
	mmu-miR-5130	-3.2003	-2.79688	mmu-miR-122-5p	-27.3639	-20.0782
				mmu-miR-1894-3p	-45.09	-25.1495

## Sheet: Table 7
	Table 7 (34 genes)
	>2-fold change all naive ILC2 vs N.brasiliensis activated ILC2, naive ILC2 vs IL33 activated ILC2 and naïve T cells vs N.brasiliensis activated T cells
	miRNA	IL-33 ILC2/ Naive ILC2	Nippo ILC2/ Naive ILC2	Nippo T Cell/ Naive T Cell	miRNA	IL-33 ILC2/ Naive ILC2	Nippo ILC2/ Naive ILC2	Nippo T Cell/ Naive T Cell
	mmu-miR-21a-5p	86.4407	19.7939	-8.57432	mmu-miR-103-3p	7.43748	2.58927	-3.77494
	mmu-miR-20a-5p	35.7906	6.25536	-7.93326	mmu-miR-17-5p	6.80962	2.49625	-3.28796
	mmu-miR-19b-3p	24.8179	5.6819	-6.62896	mmu-miR-146a-5p	6.7043	2.20973	-4.70492
	mmu-miR-155-5p	18.8795	2.68903	-2.37258	mmu-miR-142-5p	6.6595	2.03627	-5.82546
	mmu-miR-15b-5p	18.5404	5.54936	-5.45477	mmu-let-7d-5p	6.34622	2.90182	-3.06784
	mmu-miR-16-5p	18.1621	6.6106	-5.99172	mmu-let-7a-5p	5.51581	2.12519	-3.4913
	mmu-miR-93-5p	17.347	5.56094	-4.35601	mmu-miR-25-3p	5.4537	2.1035	-3.963
	mmu-let-7i-5p	16.122	3.07732	-8.88047	mmu-miR-713	2.97463	3.12916	3.6852
	mmu-let-7f-5p	14.3177	3.05432	-7.0574	mmu-miR-132-3p	2.65997	3.1768	-2.31437
	mmu-miR-106b-5p	14.1905	2.3371	-10.3825	mmu-miR-1199-5p	2.61492	2.71197	3.48144
	mmu-miR-20b-5p	13.9853	3.88782	-5.82948	mmu-miR-466b-3p	2.301	2.01897	-3.71329
	mmu-miR-18a-5p	12.5701	3.67074	-3.00032	mmu-miR-150-5p	2.14098	2.07337	-2.50997
	mmu-let-7g-5p	12.0911	2.44599	-8.46753	mmu-miR-342-3p	2.10638	-3.6576	-2.26549
	mmu-miR-19a-3p	9.49256	2.49646	-5.81404	mmu-miR-214-3p	-2.03342	-2.33888	2.61271
	mmu-miR-130b-3p	9.22203	2.10698	-4.1429	mmu-miR-3102-5p	-2.13694	-2.94283	-2.84631
	mmu-miR-23b-3p	8.60054	2.0384	-3.86625	mmu-miR-5126	-6.68585	-6.62996	-2.28453
	mmu-miR-15a-5p	7.77635	2.1558	-10.3559	mmu-miR-5110	-9.34946	-3.56176	2.08715
